# Supplementary material for: Quercetin inhibits angiotensin II-induced vascular smooth muscle cell proliferation and activation of JAK2/STAT3 pathway: A target based networking pharmacology approach
Source: Front Pharmacol. 2022 Oct 17;13:1002363. doi: 10.3389/fphar.2022.1002363 (PMC9618806; doi:10.3389/fphar.2022.1002363)
Supplement: Supplementary file 1 [file DataSheet2.ZIP]

Archive with 3 entries (2 files):
- Supplemetary files/
- Supplemetary files/Suppementary data.docx
- Supplemetary files/WB raw  data.pptx
